# Supplementary material for: Delayed orthodontic care and its association with depression among Chinese adolescents: a cross-sectional study
Source: Front Psychiatry. 2025 May 2;16:1541160. doi: 10.3389/fpsyt.2025.1541160 (PMC12081447; doi:10.3389/fpsyt.2025.1541160)
Supplement: Supplementary file 1 [file Table1.xls]

## Sheet: 口腔抑郁
AGE	GENDER	Residence	Parental education level	Marriage status of parents	Family economic status	Treatment type	IOTN	GROUP DELAY DAYS	DELAY DAYS	DEPRESSION	BDI_1	BDI_2	BDI_3	BDI_4	BDI_5	BDI_6	BDI_7	BDI_8	BDI_9	BDI_10	BDI_11	BDI_12	BDI_13	BDI_14	BDI_15	BDI_16	BDI_17	BDI_18	BDI_19	BDI_20	BDI_21
14	1	2	2	2	1	0	3	1	9	1	1	0	0	3	0	2	2	1	2	2	0	1	1	2	3	0	1	0	2	1	0
18	2	2	2	1	2	1	3	1	24	1	3	1	0	1	1	3	1	2	3	1	2	3	0	2	0	2	3	0	2	2	1
15	2	2	1	1	2	1	5	1	19	1	1	3	2	0	1	2	1	2	2	1	3	2	2	2	2	2	1	2	3	2	3
18	1	1	3	1	2	1	4	1	12	1	2	0	2	2	3	1	3	1	0	1	0	2	0	1	1	2	0	0	1	0	0
16	1	2	2	1	2	0	5	1	13	1	0	0	0	1	0	2	1	1	1	0	1	2	2	1	0	2	1	0	0	1	1
17	2	2	3	1	3	1	4	1	10	1	3	1	1	1	0	2	2	3	1	1	1	3	1	0	2	1	2	0	1	0	3
15	1	2	1	1	3	1	2	1	8	1	0	3	1	2	1	1	3	0	0	0	3	0	1	1	0	1	1	0	2	0	2
15	2	2	3	1	3	0	3	1	28	1	0	1	2	1	0	1	2	1	0	0	0	3	0	1	0	2	0	2	0	1	1
15	2	2	1	1	3	1	3	1	3	1	1	1	2	2	1	0	0	1	0	1	1	0	0	0	3	0	2	1	2	0	2
13	1	2	2	1	3	1	2	1	22	1	2	2	1	1	0	1	2	2	0	2	2	3	2	1	3	1	1	1	2	1	1
15	1	1	3	1	3	0	4	1	14	1	1	0	0	0	0	2	1	1	1	0	1	0	0	1	1	3	0	1	2	1	1
17	2	2	2	1	3	0	2	1	13	1	1	1	1	0	0	1	0	0	3	1	0	3	2	2	0	1	0	0	0	0	1
15	2	2	1	1	3	0	3	1	5	1	1	1	1	2	3	2	1	2	0	1	1	3	2	2	3	1	1	3	1	1	1
17	1	2	3	1	3	0	3	1	25	0	1	0	0	0	0	0	0	0	1	0	0	1	1	1	0	1	1	3	0	2	0
12	1	2	3	1	3	1	2	1	6	0	0	0	0	0	1	0	0	0	0	3	1	0	0	1	0	0	0	0	0	1	0
14	1	1	3	1	3	1	4	1	4	0	0	1	1	0	1	0	1	0	0	1	1	1	0	0	0	2	0	0	0	0	0
13	1	2	2	1	3	0	3	1	11	0	0	0	1	0	2	1	0	0	0	1	1	0	2	2	0	0	0	0	1	0	1
15	2	1	2	1	3	1	2	1	11	0	0	0	1	0	1	0	0	0	0	0	0	1	0	1	0	3	0	1	1	2	0
13	1	2	1	1	3	1	1	1	24	0	0	0	1	0	0	0	0	0	1	0	0	0	2	0	0	1	1	0	1	0	1
14	2	2	1	1	3	0	4	1	28	0	0	0	1	0	0	0	0	1	0	3	2	0	0	0	1	0	1	3	0	0	0
12	1	1	3	1	3	1	2	1	29	0	0	0	1	1	0	0	1	0	0	0	0	0	1	0	1	1	0	0	0	1	0
14	1	2	1	1	3	0	5	1	0	0	0	1	2	1	0	1	0	2	0	0	0	0	2	0	0	0	0	0	1	1	1
15	2	1	2	1	3	1	2	1	17	0	1	0	1	0	2	2	1	1	0	0	0	0	0	1	0	0	0	1	1	0	1
15	2	1	3	1	3	0	4	1	19	0	1	1	1	0	0	0	2	0	1	0	0	0	0	0	1	0	0	1	0	0	0
13	1	1	1	1	3	0	3	1	28	0	0	0	1	1	0	1	1	0	0	0	1	0	0	0	0	0	1	0	1	0	0
12	1	1	1	1	3	1	2	1	5	0	0	0	3	1	0	2	0	0	0	0	1	0	0	1	0	1	0	0	1	1	1
12	2	1	2	1	3	1	3	1	6	0	0	2	1	2	0	1	0	1	0	0	0	0	1	2	1	0	1	0	0	0	0
12	1	1	3	1	3	1	5	1	10	0	0	1	2	0	1	1	1	0	1	0	0	1	1	0	1	1	0	0	0	0	1
13	2	2	2	1	3	1	3	1	20	0	0	0	0	0	0	0	0	0	0	0	0	0	0	0	0	1	0	1	0	0	1
12	2	1	3	1	3	1	1	1	10	0	0	1	1	1	1	1	1	0	1	1	1	0	0	0	0	2	0	0	0	1	0
15	2	1	3	1	3	1	2	1	14	0	1	1	0	0	2	0	1	0	1	0	0	0	2	0	0	0	0	2	0	0	2
15	1	1	1	2	3	1	3	1	24	0	1	0	0	0	0	0	0	0	1	0	0	0	0	0	1	0	0	1	0	0	0
12	1	1	3	1	3	1	3	1	25	0	1	0	0	0	0	0	0	0	0	0	0	0	0	0	0	0	0	0	1	0	0
12	1	1	3	1	3	1	1	1	1	0	0	0	0	0	0	0	0	1	0	0	0	0	1	0	0	0	0	0	0	0	1
13	1	2	3	1	3	0	3	1	3	0	0	0	0	1	0	0	0	0	0	0	0	0	2	0	0	0	1	0	0	0	1
13	1	2	3	1	3	1	5	1	8	0	0	2	0	0	1	0	0	1	0	0	0	1	2	1	1	0	1	0	0	1	0
14	1	2	2	1	3	1	4	1	0	0	0	0	0	0	0	0	0	0	0	0	0	0	0	0	0	0	0	0	0	0	0
13	1	1	1	1	3	1	5	1	11	0	0	0	1	0	0	1	0	1	0	0	0	0	0	0	0	1	1	0	0	0	1
13	1	1	1	1	3	1	2	1	10	0	1	2	0	0	0	1	0	1	1	0	0	0	0	0	0	1	0	0	0	0	0
13	1	1	1	1	1	0	1	1	17	0	0	2	0	1	0	0	1	0	0	0	0	0	1	0	0	0	0	0	1	0	0
15	1	1	1	1	1	0	2	1	17	0	0	0	0	0	0	0	0	1	1	0	0	0	0	0	0	0	0	0	0	0	1
15	1	1	1	1	1	0	4	1	20	0	0	1	1	0	0	0	0	1	2	0	0	0	0	0	0	0	0	2	0	1	0
15	1	1	2	1	3	1	4	1	11	0	1	0	0	0	0	1	0	0	0	0	1	2	0	0	0	0	0	0	0	0	1
12	1	1	3	1	2	1	3	1	1	0	0	0	0	0	0	0	0	0	0	0	0	0	0	0	0	0	1	0	0	0	0
13	1	1	3	1	2	1	4	1	4	0	0	1	0	0	0	0	1	1	1	1	0	0	0	0	0	0	1	0	0	0	0
13	1	2	1	1	2	0	1	1	5	0	3	0	0	2	0	2	0	0	0	0	0	0	1	0	1	0	0	0	2	0	1
12	1	1	1	1	2	1	1	1	4	0	0	1	1	0	1	0	0	0	0	0	0	0	0	0	1	0	1	0	0	0	0
12	1	2	2	1	2	1	1	1	18	0	0	0	1	0	2	1	2	1	0	0	0	1	0	0	2	0	1	0	1	0	0
12	1	2	1	1	2	1	1	1	3	0	1	0	0	0	0	0	0	0	0	0	0	0	0	0	0	0	0	0	0	0	0
13	1	2	1	1	2	0	5	1	22	0	0	0	0	1	0	2	1	1	0	1	0	0	1	0	0	1	1	0	2	0	1
14	1	2	1	1	1	0	3	1	17	0	0	0	0	0	1	0	0	0	0	0	0	0	0	0	0	0	0	0	1	0	0
14	1	1	3	1	1	0	3	1	11	0	0	1	0	0	0	0	0	0	0	0	0	0	0	0	0	0	0	0	0	0	0
12	1	2	1	1	1	0	1	1	23	0	0	1	0	0	0	1	0	0	1	1	0	1	0	1	1	1	0	1	1	1	1
14	1	2	3	1	1	0	1	1	4	0	0	0	0	2	0	1	0	1	0	0	2	0	1	1	1	0	0	0	0	0	1
13	1	2	1	1	1	1	2	1	7	0	1	0	1	0	1	0	0	1	1	0	0	0	0	0	0	0	0	1	0	0	0
14	1	2	3	1	1	0	1	1	6	0	0	1	1	0	0	0	1	0	0	1	0	0	0	0	0	0	0	1	0	0	0
12	1	1	2	1	1	0	1	1	8	0	0	0	2	1	1	2	0	0	0	0	0	0	0	0	0	0	0	0	1	0	0
12	1	2	2	1	1	1	1	1	29	0	0	0	0	0	0	0	2	0	0	0	0	0	1	0	0	0	0	0	0	0	0
15	1	2	3	1	3	0	2	1	13	0	0	0	0	0	0	2	2	0	0	0	1	0	1	1	1	0	1	0	0	0	3
15	1	2	2	1	3	0	1	1	14	0	0	0	0	0	0	0	0	1	0	1	0	0	1	0	2	0	0	0	0	0	0
13	1	2	2	1	2	0	1	1	9	0	0	0	0	0	0	0	1	0	0	0	0	0	1	0	1	0	0	0	0	0	0
14	1	2	2	1	2	1	2	1	23	0	1	0	0	0	1	0	0	0	0	1	1	0	1	1	0	0	1	0	1	0	0
12	1	1	1	1	2	1	2	1	12	0	0	1	0	0	0	0	1	1	0	1	0	0	0	1	2	0	0	1	0	0	0
14	1	2	3	1	2	0	1	1	9	0	0	0	1	0	0	0	0	0	0	0	1	0	0	0	0	0	0	0	0	0	0
13	1	1	3	1	3	1	3	1	28	0	0	1	0	0	0	1	0	0	2	0	0	2	0	0	0	1	0	0	0	1	0
15	1	1	3	1	3	1	2	1	9	0	0	1	0	0	3	1	0	1	1	0	2	1	1	0	0	1	0	0	0	0	0
12	1	2	3	1	3	1	1	1	2	0	1	0	0	0	0	0	0	1	1	2	1	1	0	1	0	0	0	0	0	0	2
15	1	2	3	1	3	0	2	1	16	0	0	0	1	1	1	1	1	3	0	0	1	0	0	0	0	0	1	1	0	1	0
12	1	2	1	1	3	1	2	1	12	0	0	0	0	0	0	0	0	2	1	0	1	0	1	0	0	0	0	0	1	0	1
14	1	2	1	1	3	1	1	1	5	0	2	0	1	1	0	0	0	0	0	2	0	1	0	0	0	1	2	0	0	0	2
12	1	1	1	1	2	1	2	1	28	0	0	0	0	1	0	0	0	0	0	0	0	0	1	0	0	0	1	0	0	0	0
15	1	1	3	1	2	1	2	1	16	0	1	0	1	0	1	0	0	0	0	0	0	0	0	0	0	0	0	0	0	0	0
15	1	2	3	1	2	1	3	1	10	0	0	2	0	1	2	0	1	0	0	1	0	0	0	0	0	0	2	0	1	1	1
13	2	1	1	1	2	0	1	1	8	0	0	0	0	0	0	0	0	0	0	0	0	0	0	0	0	0	0	0	0	0	0
15	2	1	1	1	2	0	2	1	2	0	0	0	0	1	0	1	0	0	1	0	0	0	1	1	0	0	2	0	0	0	3
13	2	1	1	1	2	1	1	1	7	0	0	1	0	0	1	1	0	0	1	1	0	0	0	0	0	0	2	0	1	1	1
12	2	1	3	1	3	1	2	1	21	0	1	0	0	1	1	0	0	0	0	1	0	3	0	0	1	0	0	1	0	0	1
15	2	1	2	1	3	1	2	1	26	0	1	0	0	1	1	0	1	2	0	0	1	0	1	1	0	0	0	2	0	0	1
14	2	1	2	1	3	1	2	1	1	0	0	0	0	0	1	0	0	0	0	0	1	0	1	0	1	0	0	1	0	1	1
12	2	1	3	1	2	0	1	1	25	0	0	0	2	0	0	0	1	2	0	1	0	1	0	0	1	1	1	0	1	0	1
18	2	1	2	2	1	0	4	2	34	1	1	3	0	0	1	0	2	1	2	0	3	1	3	0	2	0	0	1	0	0	3
16	2	2	1	2	1	1	3	2	40	1	2	2	1	0	1	1	0	0	3	1	2	0	0	2	1	0	3	3	0	1	1
18	2	2	3	1	1	0	3	2	46	1	0	3	2	0	2	0	2	3	1	3	1	3	1	1	2	1	1	2	2	2	0
15	2	1	2	1	1	0	4	2	76	1	3	3	0	1	2	3	0	3	3	3	1	3	1	3	3	2	2	2	3	2	0
16	1	2	1	1	1	1	4	2	83	1	2	2	2	0	1	3	1	1	0	1	3	3	0	0	2	0	1	0	1	0	3
17	2	1	3	1	1	0	4	2	85	1	1	2	1	0	0	0	0	1	1	1	0	2	1	1	1	1	2	1	1	1	1
16	2	2	3	1	1	1	1	2	59	1	2	0	2	2	0	0	0	1	1	1	1	0	1	1	1	0	2	1	1	1	0
14	2	2	1	1	2	1	1	2	78	1	3	2	1	2	1	1	2	0	2	1	3	2	1	0	3	0	3	3	0	0	1
14	1	1	2	1	2	0	3	2	64	1	2	0	1	1	1	3	0	1	0	0	0	1	1	0	0	0	1	3	3	0	3
18	2	2	3	1	2	0	5	2	70	1	3	3	0	1	1	1	1	2	0	1	0	0	0	3	3	1	1	2	2	2	2
18	2	1	3	1	2	0	3	2	58	1	0	1	1	1	1	1	2	1	1	1	0	1	0	2	0	2	1	2	1	3	1
18	1	1	2	1	2	0	4	2	62	1	1	2	2	2	2	3	1	2	0	0	1	0	1	2	3	2	3	3	1	2	2
15	1	1	1	1	2	1	4	2	69	1	0	0	1	1	1	0	2	3	2	2	1	0	2	1	0	1	1	0	2	1	1
14	2	1	2	1	2	1	3	2	73	1	3	1	3	0	2	0	0	2	1	0	0	0	0	2	0	1	0	1	2	1	0
17	1	1	1	1	2	1	4	2	82	1	0	2	1	1	3	1	3	2	0	1	1	0	1	0	0	0	2	1	1	0	1
15	2	2	3	1	2	1	5	2	67	1	1	2	3	1	0	1	1	0	0	0	0	2	1	0	1	0	2	0	0	1	0
16	2	1	3	1	2	0	5	2	88	1	0	1	2	0	2	0	1	1	1	0	1	3	0	0	2	1	1	0	2	1	0
15	1	1	3	1	1	1	4	2	53	1	1	0	2	1	1	0	0	0	3	0	0	0	0	1	1	0	0	0	2	0	1
15	2	1	3	1	2	1	4	2	32	1	0	2	0	1	0	0	2	0	0	0	0	1	3	0	2	0	2	0	0	1	1
17	1	1	3	1	2	1	3	2	84	1	2	3	2	1	1	3	1	2	0	2	3	1	1	1	1	2	1	2	0	2	2
17	1	2	2	1	2	1	4	2	82	1	2	3	3	3	3	3	1	3	3	3	3	3	2	3	3	3	2	1	2	3	3
18	2	2	2	1	2	0	4	2	57	1	3	0	3	3	0	3	1	3	3	1	3	2	3	0	3	3	3	1	3	1	0
17	2	2	1	1	3	0	2	2	58	1	0	2	2	0	2	0	1	0	1	2	1	1	3	0	0	2	0	1	1	1	1
16	2	2	3	1	3	1	2	2	79	1	1	3	3	3	0	1	3	1	2	0	2	1	2	1	0	0	3	2	2	2	1
14	2	1	3	1	3	0	4	2	59	1	1	1	0	1	0	2	0	1	1	1	1	1	0	1	0	1	1	2	3	0	1
13	1	2	2	2	3	1	3	2	31	1	2	0	0	3	0	0	0	1	0	1	1	0	2	0	0	1	1	0	0	0	1
14	2	1	3	1	3	0	4	2	56	1	3	0	2	1	3	0	0	1	0	1	3	0	0	3	2	1	2	2	1	1	0
15	1	1	1	1	3	1	2	2	43	0	1	0	0	0	2	0	0	0	0	1	1	0	1	0	0	0	0	2	0	2	1
17	2	1	1	1	3	1	3	2	45	0	0	0	2	0	0	1	1	0	0	0	1	1	0	0	2	0	1	0	1	1	0
15	2	2	3	1	3	0	5	2	49	0	0	1	1	0	1	1	0	3	1	0	0	0	0	1	0	0	0	0	0	0	1
17	2	2	2	1	3	1	4	2	57	0	0	2	0	0	2	0	0	1	0	0	0	0	0	1	0	0	1	0	1	2	0
13	1	1	3	1	3	1	3	2	42	0	2	1	1	0	3	1	0	1	0	0	0	0	0	1	0	1	0	1	0	0	0
14	2	2	3	1	3	0	4	2	56	0	0	0	0	1	1	3	1	0	0	0	1	1	1	1	1	0	0	0	0	1	0
15	1	1	1	1	3	0	5	2	42	0	0	0	0	0	1	1	0	0	1	0	2	0	0	1	0	0	0	1	0	0	1
12	1	1	3	1	3	0	4	2	75	0	0	0	0	1	0	1	0	1	1	0	1	2	0	0	1	2	1	0	1	0	0
12	2	1	3	1	3	1	3	2	78	0	0	2	2	0	1	0	0	1	0	0	0	0	0	1	1	0	0	1	0	0	0
13	2	1	3	1	3	1	1	2	70	0	2	0	0	2	0	1	1	0	0	0	0	0	0	0	0	2	0	0	0	0	1
13	1	1	2	1	3	1	5	2	56	0	0	0	0	0	0	0	0	0	0	0	0	0	0	0	0	0	0	0	0	0	0
12	2	2	1	1	3	1	1	2	47	0	1	1	1	0	0	0	1	0	0	0	0	0	1	2	0	1	0	0	3	0	0
15	1	1	3	1	3	0	3	2	52	0	2	0	0	0	1	0	0	1	0	0	0	1	0	1	0	2	1	0	1	0	1
12	1	2	3	1	3	1	3	2	46	0	1	0	0	0	0	0	0	0	0	0	0	1	1	0	0	0	0	1	0	0	0
12	2	2	3	1	3	0	3	2	38	0	0	0	0	0	0	1	0	0	0	0	0	0	0	0	0	0	0	0	0	0	0
13	2	1	3	1	3	1	3	2	31	0	1	0	0	0	0	0	3	0	0	0	1	1	1	1	1	0	1	1	1	0	0
13	1	1	3	1	3	0	1	2	39	0	1	0	0	0	3	0	0	0	0	1	0	0	0	0	0	1	1	1	1	1	1
14	2	1	3	1	3	0	2	2	60	0	0	1	0	0	0	0	0	1	0	0	0	1	0	0	0	0	0	0	0	0	0
13	1	2	3	1	3	0	1	2	35	0	0	0	1	1	0	0	2	3	0	0	0	1	1	0	0	0	0	0	0	0	0
12	2	1	1	1	3	1	1	2	89	0	0	1	0	1	0	0	1	0	1	2	1	0	0	0	1	1	1	0	0	0	0
12	2	2	3	1	3	1	2	2	44	0	0	0	0	0	0	0	0	0	1	0	0	0	0	0	1	0	1	0	0	0	0
12	2	1	2	1	3	1	4	2	31	0	0	1	0	0	0	0	0	0	0	1	0	0	0	0	0	0	0	1	0	0	0
15	2	2	2	1	3	1	2	2	47	0	0	2	0	2	0	0	0	1	0	2	0	0	0	0	0	1	0	0	0	0	0
13	1	1	3	1	3	0	4	2	41	0	1	1	1	0	1	2	0	1	0	1	0	0	0	1	0	1	0	0	0	0	0
12	1	1	2	1	3	1	5	2	52	0	0	1	1	0	0	0	1	0	0	0	0	1	0	0	0	1	1	1	0	0	1
12	1	1	3	1	3	0	1	2	78	0	1	0	0	1	1	1	0	1	0	1	0	1	0	1	1	0	0	1	1	1	0
14	2	1	1	1	3	1	4	2	51	0	1	1	1	1	0	1	0	0	0	2	2	0	0	2	1	0	0	0	0	0	0
12	2	1	3	1	3	1	5	2	83	0	0	0	0	1	0	0	0	1	0	0	0	1	1	1	0	0	2	0	1	0	0
12	1	1	2	1	3	1	1	2	40	0	0	1	1	0	0	0	1	1	0	0	0	0	0	1	0	0	0	1	1	0	1
13	2	1	1	1	3	1	3	2	60	0	1	0	0	2	0	0	1	0	0	2	0	2	1	1	0	0	0	0	0	0	2
14	1	1	1	2	3	0	2	2	60	0	1	0	0	0	2	0	0	2	0	0	0	0	0	0	0	0	2	1	0	0	1
15	2	2	1	2	3	0	3	2	81	0	1	0	0	0	1	0	0	0	0	1	0	0	0	1	0	1	1	0	0	1	0
13	1	2	2	2	3	1	2	2	54	0	0	0	0	1	0	0	1	1	1	0	0	0	0	0	0	0	0	0	0	0	1
15	1	1	1	2	3	0	1	2	41	0	0	0	0	1	0	2	2	1	0	0	1	2	1	0	0	0	1	1	0	0	0
15	1	2	2	1	3	1	1	2	53	0	1	0	0	0	0	3	2	0	0	1	0	0	1	0	0	1	2	0	0	0	1
13	1	2	1	1	3	0	3	2	80	0	0	2	1	1	2	0	1	0	0	1	0	0	0	0	1	1	0	1	1	0	0
13	1	1	2	1	3	1	2	2	50	0	0	0	0	1	0	2	0	0	2	0	1	0	1	1	0	1	0	0	1	2	0
13	1	1	3	1	3	1	3	2	48	0	0	0	0	0	0	0	0	0	1	1	1	1	0	1	0	0	0	0	0	0	1
15	1	1	2	1	3	0	3	2	59	0	1	1	0	0	0	1	1	0	2	0	2	0	0	0	0	1	0	0	0	2	1
15	1	1	1	1	2	0	2	2	47	0	0	1	0	1	0	0	0	0	0	0	1	3	0	0	0	0	2	0	1	0	0
12	1	1	2	1	3	1	1	2	45	0	0	0	1	0	0	1	0	0	1	0	0	1	0	2	0	0	1	2	0	1	0
15	1	1	3	1	3	1	1	2	64	0	0	0	0	0	0	0	0	0	0	0	0	0	0	0	0	0	0	0	0	0	0
13	1	2	1	1	2	0	5	2	47	0	0	0	0	0	0	0	0	1	2	0	2	0	2	0	0	1	2	0	1	0	0
12	1	2	2	1	2	0	1	2	84	0	1	0	0	0	0	1	1	2	1	2	0	0	1	0	1	1	0	0	0	0	1
13	1	2	3	1	2	1	3	2	74	0	1	0	0	0	0	0	0	0	0	0	0	0	0	0	0	0	0	0	0	1	0
14	1	1	3	1	2	0	5	2	45	0	0	0	0	0	0	0	0	0	0	0	0	0	0	0	0	0	0	0	0	0	0
13	1	2	3	1	2	1	3	2	68	0	0	1	1	2	1	1	0	1	1	0	0	2	0	0	0	0	0	0	1	0	1
15	1	1	1	1	2	1	2	2	45	0	0	0	0	0	0	0	1	0	0	0	0	1	0	1	0	0	0	0	1	0	0
13	1	1	1	1	1	0	1	2	85	0	0	0	1	0	0	0	0	0	0	0	0	0	0	0	0	1	0	1	0	0	0
15	1	2	3	1	1	0	2	2	85	0	0	0	2	0	1	0	0	0	0	1	0	1	1	1	0	1	1	1	0	0	0
14	1	2	2	1	1	1	1	2	49	0	0	0	0	1	0	0	0	0	1	1	0	0	0	0	0	1	1	0	0	0	0
13	1	1	1	2	1	1	1	2	69	0	0	0	1	1	0	0	0	0	0	1	0	1	1	0	0	0	0	1	0	0	1
14	1	2	3	2	1	1	1	2	38	0	0	0	0	1	0	0	0	0	1	1	0	0	0	0	0	0	0	0	0	0	0
13	1	1	1	1	1	1	3	2	33	0	0	0	0	0	0	0	0	0	0	0	0	0	0	0	0	0	0	0	0	0	0
15	1	2	2	1	1	1	3	2	47	0	0	1	0	0	0	2	1	0	0	1	0	0	0	0	0	0	1	1	0	0	0
14	1	2	1	1	1	0	1	2	47	0	1	1	0	0	0	0	0	0	0	1	1	1	1	3	2	0	0	0	1	0	0
15	1	1	2	2	1	0	1	2	68	0	0	0	0	0	2	0	0	0	0	0	0	0	0	1	2	0	1	0	0	0	0
13	1	2	2	1	2	0	1	2	61	0	0	0	2	1	0	1	0	0	0	0	0	0	0	1	0	1	0	0	0	0	0
13	1	1	3	1	2	0	2	2	55	0	1	0	1	1	1	1	1	0	0	0	0	2	0	0	1	1	2	0	0	0	0
15	1	1	3	1	2	0	3	2	62	0	0	0	3	1	0	0	0	1	0	0	0	0	0	0	1	0	1	0	1	0	1
14	1	2	2	1	3	0	3	2	54	0	0	2	0	0	0	2	1	0	1	0	2	1	1	0	1	0	0	0	0	1	0
13	1	2	2	1	2	1	3	2	86	0	0	0	0	1	0	0	1	0	0	0	0	0	3	0	0	0	1	0	2	0	1
14	1	2	2	1	1	0	2	2	48	0	0	0	0	0	0	1	1	3	0	1	0	2	0	0	1	0	1	0	0	1	1
15	1	1	1	1	1	1	1	2	56	0	0	0	1	2	0	1	0	0	0	0	2	0	2	0	0	2	0	1	0	0	1
15	1	2	3	1	2	1	2	2	69	0	1	0	1	0	0	0	1	0	0	0	0	1	0	0	0	0	1	0	0	1	0
15	1	2	3	1	2	0	2	2	49	0	0	1	0	2	0	0	2	1	0	0	0	1	0	0	0	0	1	0	0	1	0
14	1	2	1	1	1	0	2	2	74	0	0	0	2	0	0	1	0	2	0	2	0	1	1	1	0	0	0	0	2	0	0
13	1	1	2	1	3	1	1	2	65	0	1	0	0	0	1	0	0	1	0	0	0	2	0	1	0	2	0	2	0	0	0
15	1	2	3	1	3	0	3	2	89	0	0	1	1	0	0	1	1	0	0	0	0	1	1	1	1	1	2	0	1	0	0
14	1	2	1	1	3	1	1	2	70	0	1	0	0	0	0	0	0	0	0	0	0	0	1	0	0	0	0	1	0	1	0
14	1	1	1	1	2	1	3	2	36	0	0	1	0	1	0	0	0	0	1	0	0	0	0	0	0	1	0	0	0	0	1
13	1	1	1	1	2	0	3	2	44	0	0	0	0	0	1	0	0	0	0	1	0	1	0	2	0	0	0	0	0	0	0
15	1	1	1	1	2	1	3	2	76	0	1	0	0	0	1	0	1	0	0	1	0	1	0	0	0	1	0	0	1	1	1
14	1	1	3	1	2	0	2	2	76	0	0	0	0	1	0	0	0	1	1	1	0	1	0	3	0	0	0	1	0	0	0
13	1	2	3	1	2	1	3	2	60	0	0	0	0	0	0	0	1	0	0	0	0	1	0	1	0	0	0	1	0	0	0
14	2	1	3	1	3	0	1	2	40	0	0	2	0	0	2	0	1	1	1	0	0	0	0	1	1	0	0	1	0	1	1
14	2	2	2	1	2	1	1	2	67	0	0	1	0	0	0	0	0	0	0	0	2	0	0	0	1	0	1	0	1	0	0
12	2	2	2	1	2	0	1	2	75	0	0	0	0	0	1	0	0	0	0	1	0	2	2	0	1	0	0	0	0	1	1
14	2	1	3	1	3	0	2	2	72	0	1	1	0	1	0	0	0	0	1	1	0	0	0	0	0	2	0	2	0	2	1
12	2	1	3	1	3	0	3	2	45	0	0	1	0	0	0	0	0	1	0	0	1	1	0	0	0	0	0	0	0	0	1
14	2	1	3	2	3	1	2	2	84	0	0	1	0	0	1	1	0	0	0	2	0	1	0	0	1	1	2	0	0	2	0
15	2	2	2	1	2	0	1	2	76	0	1	0	0	0	0	1	1	0	0	0	3	0	0	1	2	0	1	0	1	0	1
13	1	2	1	1	2	1	1	2	75	0	2	0	1	0	0	1	0	0	0	0	0	0	0	0	0	0	0	1	0	0	1
15	2	2	3	1	2	0	1	2	42	0	0	0	0	0	0	0	0	0	0	0	1	1	0	0	0	0	1	0	0	0	0
14	2	2	3	1	2	0	1	2	73	0	0	0	0	0	1	0	3	0	1	0	1	0	1	0	0	1	1	2	0	0	1
15	2	1	3	1	2	1	1	2	45	0	0	0	0	0	0	0	0	1	0	0	0	0	0	0	0	0	0	0	0	0	1
15	2	2	2	1	2	1	2	2	72	0	0	0	0	0	0	0	1	0	1	0	0	0	0	0	0	0	1	0	0	1	0
12	1	2	3	1	2	1	2	2	79	0	0	0	0	0	0	0	0	0	0	0	0	0	0	0	0	0	0	0	0	0	0
15	2	2	3	1	2	0	2	2	53	0	0	1	0	0	1	1	0	0	1	0	0	1	0	1	0	1	1	1	0	0	3
12	1	1	3	1	2	0	3	2	36	0	0	0	0	0	0	0	0	0	0	0	1	0	0	0	1	0	0	0	0	1	0
13	2	2	2	1	2	0	2	2	63	0	0	1	0	0	1	0	1	0	1	1	0	1	0	0	1	1	0	1	0	0	1
15	1	1	3	1	2	0	1	2	85	0	0	2	1	0	0	1	0	0	2	2	0	0	1	0	0	0	0	1	0	1	1
12	2	2	3	1	2	1	2	2	41	0	1	1	0	0	2	1	0	0	0	1	2	1	1	0	1	1	0	0	0	0	0
13	1	2	3	1	2	1	1	2	64	0	0	0	0	0	1	1	1	0	0	1	0	0	2	1	0	1	1	0	2	1	0
14	2	2	2	1	2	1	2	2	38	0	0	0	0	0	0	0	0	0	0	0	0	0	0	0	0	0	0	0	0	0	0
17	2	1	3	1	2	1	1	2	59	0	0	0	0	2	1	0	0	0	0	0	2	0	1	0	1	0	0	0	0	0	1
18	1	2	3	2	1	1	2	2	31	0	1	3	1	1	0	1	0	0	0	0	0	1	0	0	0	0	0	0	0	0	0
17	1	2	3	2	1	0	2	2	61	0	0	0	1	0	0	0	0	0	0	0	0	0	0	0	0	0	0	0	0	0	0
17	1	1	3	1	1	0	2	2	71	0	1	0	1	1	1	0	0	0	2	0	1	2	0	1	1	0	1	0	0	0	0
18	2	1	1	1	1	1	1	2	43	0	1	0	0	0	1	0	2	0	1	0	0	0	2	1	0	0	0	0	0	1	0
18	1	1	3	1	1	1	2	2	89	0	0	1	0	1	1	0	0	0	1	3	0	1	1	0	0	0	1	1	1	0	0
17	1	2	3	1	1	1	2	2	82	0	1	0	0	1	2	0	0	2	0	0	0	1	0	0	0	1	0	0	1	2	1
16	2	1	3	1	1	1	2	2	66	0	1	0	0	0	0	0	0	0	0	0	1	0	1	1	0	1	0	0	1	0	1
18	1	1	3	1	2	0	2	2	41	0	1	0	0	0	0	1	0	0	1	0	1	0	1	0	0	0	1	0	0	2	0
16	1	1	3	1	2	0	1	2	59	0	1	2	0	0	1	0	0	0	0	0	0	0	0	2	0	0	1	0	2	1	0
15	2	1	2	1	1	0	5	3	161	1	0	1	2	0	1	1	1	0	2	1	2	0	3	1	3	3	1	2	1	3	1
17	2	2	1	1	1	1	3	3	103	1	2	3	3	3	3	1	2	1	1	2	2	2	1	2	0	1	0	2	2	3	3
16	1	2	1	1	2	1	1	3	119	1	2	1	1	0	2	0	0	1	0	3	1	0	0	0	3	1	1	0	0	3	1
15	1	1	3	1	1	1	4	3	104	1	2	2	1	1	3	2	3	3	2	0	1	2	1	1	1	0	0	0	2	2	3
15	2	1	2	1	1	0	5	3	154	1	1	1	0	1	1	2	1	3	3	0	1	0	1	0	1	2	2	3	1	0	2
18	1	2	1	1	1	0	4	3	95	1	1	1	2	1	1	2	1	3	1	1	2	2	1	1	0	0	3	0	0	0	2
14	2	1	2	2	1	0	4	3	124	1	0	3	1	0	3	2	1	2	3	1	1	1	2	1	1	0	0	0	0	0	1
17	1	2	3	2	1	1	4	3	94	1	2	0	1	2	1	1	1	0	1	3	3	0	3	3	1	1	0	2	1	3	1
17	1	1	1	2	1	1	1	3	155	1	0	2	2	0	1	2	0	0	0	3	1	0	0	1	3	0	1	1	1	2	1
17	2	2	1	1	1	0	3	3	164	1	1	3	1	3	3	2	1	3	1	2	0	3	2	3	3	3	2	1	2	2	3
17	1	1	3	1	1	1	3	3	96	1	3	3	3	3	2	3	3	1	3	2	1	3	1	3	2	3	1	2	1	3	2
15	1	2	3	1	1	1	5	3	139	1	1	0	3	0	2	0	1	0	2	2	3	1	1	1	0	3	2	0	1	1	2
16	2	1	2	1	1	0	4	3	159	1	1	0	0	1	3	2	3	0	2	3	3	1	1	3	1	3	1	0	1	3	1
16	2	1	1	1	1	1	5	3	148	1	2	0	3	1	2	0	3	0	2	2	0	2	2	0	2	2	3	2	0	1	1
14	2	2	1	1	1	1	4	3	141	1	1	1	0	2	0	2	1	1	1	3	2	2	3	3	1	0	1	2	3	3	0
16	1	1	2	1	2	1	5	3	176	1	0	0	1	1	2	0	0	0	2	0	0	1	0	0	0	1	0	1	1	2	1
18	2	1	1	1	2	1	5	3	102	1	0	0	1	0	1	0	1	0	2	1	2	1	1	2	0	0	2	1	0	1	1
16	2	1	3	1	2	0	5	3	101	1	1	3	3	2	2	2	2	2	2	0	0	1	1	0	1	1	0	2	3	1	0
16	2	2	3	1	2	1	4	3	157	1	0	1	0	2	1	1	1	0	1	1	1	2	1	0	3	0	0	0	1	0	0
15	2	1	1	1	2	1	4	3	107	1	0	0	1	1	0	3	1	0	0	0	0	0	1	1	0	2	2	1	2	1	1
16	1	1	2	1	2	1	4	3	110	1	0	2	0	1	2	0	1	1	3	2	0	2	1	0	0	0	1	2	2	3	2
15	2	2	1	1	2	1	4	3	113	1	1	3	3	2	1	3	1	2	1	3	2	1	3	2	3	2	1	0	3	1	0
15	1	1	3	1	2	1	4	3	123	1	1	1	1	0	3	3	2	3	2	0	2	1	3	0	0	1	1	2	2	1	2
16	1	2	2	1	2	1	5	3	104	1	1	1	1	1	3	2	0	1	0	0	2	3	1	0	2	1	1	1	1	0	1
16	2	2	1	1	2	1	3	3	165	1	0	0	3	3	3	2	2	1	2	3	3	0	2	3	2	1	2	3	0	2	2
18	2	2	1	1	2	1	4	3	144	1	1	2	0	3	0	1	0	2	1	1	1	0	1	1	2	3	0	0	0	1	0
18	2	2	2	1	3	1	3	3	175	1	0	0	0	2	1	3	1	0	2	1	0	3	2	3	0	2	1	1	1	0	1
17	1	2	2	2	3	0	5	3	138	1	3	2	2	3	1	1	3	1	2	0	0	0	1	2	0	0	2	1	1	0	1
17	2	1	3	1	3	1	2	3	168	1	1	2	1	2	2	0	0	1	1	3	1	1	1	1	1	2	1	1	1	0	0
15	2	2	2	2	3	1	2	3	103	1	1	1	1	3	1	0	0	3	1	3	3	3	1	1	3	1	3	0	1	3	2
17	1	2	2	1	3	1	3	3	178	1	1	1	3	3	0	1	2	0	1	3	2	3	2	1	2	2	1	2	3	1	3
14	2	2	2	1	3	1	3	3	134	1	0	1	1	3	1	1	3	2	2	0	2	2	0	0	1	0	3	2	1	2	2
13	2	1	1	1	3	1	5	3	137	1	1	0	1	1	2	3	1	3	1	2	0	1	1	3	2	0	1	3	3	1	2
14	1	2	2	1	3	1	3	3	178	0	0	1	1	0	0	0	1	0	0	0	0	1	0	0	1	0	1	0	1	0	0
17	2	1	2	1	3	0	4	3	147	0	0	0	0	0	0	0	0	1	0	0	0	0	0	0	0	0	0	0	0	0	0
13	1	2	1	1	3	0	4	3	113	0	0	0	1	0	0	0	0	0	0	1	1	0	1	1	1	0	0	0	0	3	0
15	2	1	2	1	3	0	4	3	178	0	1	0	2	2	0	1	0	0	0	0	0	0	0	2	0	0	0	1	0	2	1
15	2	1	3	1	3	1	3	3	180	0	0	0	0	0	0	0	0	0	0	0	0	0	0	0	0	0	0	0	0	0	0
13	1	1	2	1	3	0	5	3	141	0	0	0	0	1	1	1	2	0	0	0	0	0	0	1	2	0	1	0	3	0	0
15	2	1	2	1	3	0	4	3	180	0	0	0	0	0	0	0	0	0	0	0	1	0	1	2	0	1	0	0	2	0	0
14	1	1	1	1	3	1	4	3	124	0	0	0	0	1	0	1	0	0	1	0	0	0	0	1	1	0	1	0	1	0	2
12	2	1	1	1	3	1	2	3	127	0	1	1	0	0	1	1	1	0	1	0	0	0	0	1	0	1	1	0	0	0	0
12	2	1	1	1	3	0	5	3	110	0	0	0	0	0	0	0	0	0	2	1	0	1	2	2	0	1	2	0	0	0	1
13	2	2	2	1	3	0	5	3	133	0	2	0	1	1	0	0	0	0	1	0	1	0	2	0	0	0	1	0	1	1	0
13	1	1	1	1	3	1	5	3	107	0	0	1	0	0	0	1	0	0	0	1	1	0	0	0	0	1	0	1	0	0	0
12	1	2	2	1	3	1	3	3	98	0	0	1	1	1	0	1	0	0	0	0	0	0	0	0	0	1	0	3	2	1	1
12	1	1	1	1	3	1	5	3	127	0	0	0	0	0	0	0	0	0	0	0	0	0	0	0	0	0	0	0	0	0	0
13	2	2	3	1	3	1	1	3	147	0	0	0	0	3	0	1	0	1	0	0	1	1	0	1	1	1	1	0	1	0	0
15	1	2	3	1	3	1	2	3	125	0	0	0	0	0	0	1	2	1	0	0	0	0	1	0	0	0	1	0	1	1	0
15	2	1	2	1	3	1	1	3	111	0	0	0	0	0	0	1	0	0	3	0	0	0	0	0	0	0	0	0	1	0	0
15	1	2	2	1	3	0	3	3	124	0	1	0	1	1	1	1	0	1	0	0	0	1	0	0	1	1	1	1	1	0	0
14	2	1	3	1	3	0	5	3	146	0	0	1	0	1	1	1	0	0	2	1	0	1	0	1	0	0	1	1	1	0	0
13	2	2	1	1	3	0	1	3	119	0	0	0	0	0	0	1	0	0	1	0	0	0	0	0	0	1	0	0	1	0	1
13	1	2	3	1	3	0	1	3	108	0	0	0	1	0	0	0	0	2	0	2	1	0	1	2	0	0	1	0	1	0	0
12	2	2	3	1	3	0	5	3	174	0	0	2	0	0	0	1	0	0	1	1	0	0	0	0	2	1	0	0	0	0	2
15	1	1	3	1	3	1	3	3	177	0	0	0	2	0	0	1	0	1	2	0	1	0	0	1	1	1	2	0	0	0	0
15	1	2	1	2	3	0	4	3	179	0	0	0	0	0	0	1	1	1	0	0	0	0	0	1	0	0	1	1	0	0	0
12	1	2	3	2	3	1	3	3	103	0	1	0	1	0	0	0	0	0	0	0	0	0	0	0	0	0	0	0	0	1	0
12	1	2	3	2	3	1	1	3	127	0	0	0	0	0	0	0	0	0	0	0	0	0	0	0	0	0	0	0	0	0	0
15	1	1	2	2	3	0	3	3	140	0	0	0	1	0	0	0	0	0	0	0	0	1	0	0	0	0	0	0	0	0	1
13	1	1	2	1	3	0	3	3	123	0	0	0	0	2	0	0	0	1	1	1	1	1	0	0	0	2	0	1	0	1	1
14	1	1	3	1	3	0	2	3	142	0	0	0	1	0	1	0	0	0	0	1	1	1	0	0	0	2	0	1	0	0	0
12	1	1	1	1	3	0	4	3	96	0	0	0	1	2	2	1	0	0	0	0	1	0	0	1	0	0	0	0	0	1	1
13	1	1	1	1	2	0	1	3	93	0	1	0	0	0	0	0	0	1	0	0	0	1	0	0	0	1	1	0	2	0	0
12	1	1	1	1	1	0	5	3	129	0	0	0	0	2	1	0	0	1	0	0	1	1	0	0	0	1	2	1	0	1	0
14	1	1	3	1	3	0	4	3	136	0	2	0	1	1	0	1	0	0	0	1	0	0	0	2	1	1	1	0	0	0	0
14	1	1	2	1	3	1	4	3	161	0	0	0	0	1	0	0	1	1	0	0	0	0	0	0	0	0	1	1	0	0	0
12	1	1	3	1	3	1	5	3	97	0	0	0	0	1	0	0	0	1	0	2	1	1	1	0	1	1	1	0	1	1	0
13	1	1	1	1	2	1	3	3	93	0	0	0	0	0	0	0	0	1	0	1	0	1	0	0	0	0	0	0	0	0	0
14	1	2	1	1	2	1	3	3	136	0	1	0	1	0	1	0	0	0	1	0	0	0	0	0	0	0	0	0	0	1	1
14	1	2	3	1	2	0	2	3	155	0	0	2	1	1	1	1	0	1	1	0	0	1	0	1	1	0	0	0	1	0	0
14	1	1	1	1	2	0	1	3	149	0	0	1	0	0	0	0	1	1	0	1	0	0	0	0	0	1	0	0	2	2	3
12	1	1	3	1	2	1	4	3	147	0	0	0	1	1	0	1	0	1	0	0	0	1	1	0	0	2	1	1	1	1	0
14	1	1	1	1	2	1	2	3	96	0	0	0	1	1	1	0	0	0	0	0	0	0	0	1	0	0	0	0	1	0	1
13	1	2	3	1	2	0	5	3	109	0	0	1	1	0	0	1	0	1	1	2	0	0	0	0	0	1	0	0	0	2	1
15	1	2	3	1	2	0	4	3	140	0	0	0	0	0	1	0	1	0	0	0	1	2	2	0	1	0	0	1	1	1	0
13	1	1	2	1	2	1	3	3	138	0	1	0	0	0	0	1	0	0	0	0	0	0	1	0	1	1	1	0	1	1	0
15	1	2	1	1	1	1	3	3	170	0	0	0	0	0	0	0	0	0	0	1	0	0	0	0	0	0	0	0	0	0	0
13	1	1	3	1	1	0	1	3	143	0	0	0	0	0	0	0	0	1	0	0	0	0	0	0	0	0	0	0	0	0	0
14	1	1	3	2	1	1	3	3	145	0	0	0	0	1	0	1	0	1	1	0	2	0	1	0	0	1	3	0	1	0	0
15	1	1	3	1	1	0	3	3	158	0	0	1	1	0	1	2	1	0	0	0	0	0	0	1	0	1	0	1	0	2	1
15	1	2	3	1	1	0	2	3	100	0	1	0	1	0	0	0	0	0	0	1	0	0	0	0	0	0	0	0	1	1	0
14	1	1	1	1	1	1	2	3	177	0	1	1	0	0	0	0	0	0	0	1	0	3	2	0	1	0	1	0	1	1	0
12	1	1	2	1	1	1	1	3	138	0	0	0	1	0	1	1	2	0	1	1	2	0	1	0	0	0	0	1	0	0	0
15	1	1	2	1	1	0	3	3	138	0	0	0	1	1	0	0	0	1	0	0	2	1	0	1	0	0	0	0	1	0	1
13	1	1	3	1	1	0	3	3	146	0	0	0	0	0	0	0	0	0	1	0	0	1	0	1	0	0	2	1	0	0	2
13	1	1	3	1	1	0	1	3	98	0	0	1	0	0	0	0	0	0	1	0	0	2	0	1	1	1	2	1	1	0	1
14	1	1	3	1	1	1	2	3	109	0	2	0	1	0	1	0	1	0	0	2	1	0	0	1	0	0	1	0	0	1	1
15	1	2	2	1	2	0	2	3	160	0	0	2	0	0	1	0	1	2	0	2	1	0	0	1	1	1	0	0	0	0	0
14	1	2	3	1	3	1	3	3	116	0	0	1	0	2	2	0	0	0	0	0	0	0	0	0	1	1	0	0	0	0	0
14	1	2	3	1	3	1	1	3	115	0	0	0	0	1	0	0	0	0	0	0	0	0	0	0	0	0	0	0	0	1	0
12	1	1	3	1	1	1	1	3	177	0	0	0	0	0	0	0	0	0	0	0	0	0	0	0	0	0	0	0	0	0	0
15	1	2	2	1	3	1	2	3	94	0	0	1	0	0	0	0	2	0	0	0	0	0	0	0	0	0	0	0	0	0	0
15	1	2	2	1	2	0	2	3	147	0	0	0	1	1	0	0	0	0	1	0	0	2	1	0	1	1	0	0	0	2	0
13	1	1	1	1	2	1	1	3	155	0	0	0	0	0	0	0	0	1	0	2	0	0	1	0	0	0	0	1	0	1	0
12	1	2	2	1	1	1	3	3	143	0	1	0	0	0	1	0	0	0	0	0	0	2	1	1	0	0	1	0	0	1	1
15	1	2	1	1	1	0	2	3	173	0	0	0	0	2	0	0	0	0	1	1	0	0	0	1	0	0	2	0	0	0	0
13	1	2	1	1	1	1	2	3	95	0	0	1	0	0	1	0	1	0	0	1	0	0	0	0	0	0	1	0	0	1	0
15	1	1	3	1	3	0	1	3	175	0	0	1	1	0	1	1	1	1	0	0	0	0	0	0	0	0	0	1	0	0	0
14	1	1	3	1	3	1	2	3	91	0	1	0	1	0	0	0	0	1	0	1	1	1	1	1	0	2	0	1	0	1	0
15	1	1	3	1	3	0	2	3	125	0	2	1	0	1	0	0	0	0	0	2	0	0	1	0	0	0	2	0	1	0	1
15	1	1	2	1	3	0	1	3	110	0	0	1	0	0	0	0	0	0	0	0	0	0	0	0	0	1	0	0	0	0	0
15	1	1	2	1	3	1	2	3	139	0	2	1	1	1	1	0	0	1	0	0	1	0	0	0	0	0	1	1	0	1	1
15	1	1	3	1	3	0	2	3	115	0	0	1	2	0	1	0	0	0	1	0	0	1	0	0	0	1	1	1	0	0	0
12	1	1	1	1	2	1	1	3	179	0	0	0	1	1	0	0	2	1	1	0	0	1	0	0	0	0	2	0	0	1	1
13	1	1	3	1	2	0	2	3	155	0	0	0	1	1	1	0	0	2	1	1	0	0	2	0	0	0	0	0	0	1	2
14	1	1	1	1	2	0	3	3	91	0	0	1	0	2	0	0	0	1	0	1	0	1	0	0	0	0	0	1	0	1	0
13	1	2	3	1	1	1	3	3	174	0	0	1	1	0	1	0	1	0	3	1	0	0	0	0	0	0	0	1	2	0	1
12	2	1	3	1	3	0	3	3	138	0	0	0	0	0	0	0	0	1	1	0	1	1	0	1	1	1	1	0	0	0	0
14	2	2	2	1	1	0	1	3	107	0	0	0	1	0	0	0	0	1	0	0	0	0	0	1	1	0	1	0	0	0	0
13	2	1	2	1	3	0	1	3	152	0	0	0	0	0	2	0	2	1	0	1	1	1	0	1	0	0	0	0	1	1	1
13	2	2	1	1	2	1	2	3	173	0	0	0	0	0	0	0	0	1	1	1	0	0	0	1	0	1	0	0	1	0	0
14	2	1	3	1	2	0	1	3	119	0	0	1	1	0	0	1	0	1	2	0	0	0	0	0	0	0	3	0	1	2	0
12	1	2	3	1	2	0	1	3	150	0	1	0	0	0	3	2	0	0	0	0	0	1	0	0	0	0	0	0	0	0	0
14	1	2	3	1	2	1	3	3	119	0	1	0	1	0	1	0	0	0	1	2	1	0	0	1	2	0	0	1	1	0	0
13	2	1	3	1	2	1	3	3	156	0	0	0	0	1	1	0	0	1	0	0	2	2	0	1	0	0	0	0	1	0	2
12	2	2	3	1	2	0	1	3	97	0	0	0	0	0	0	0	1	1	0	0	0	0	2	1	1	0	0	0	1	1	1
14	2	1	2	1	2	0	2	3	104	0	0	0	0	0	0	1	0	0	0	0	0	0	0	0	0	0	0	0	0	0	0
14	2	1	1	1	2	0	2	3	91	0	0	0	1	2	1	0	0	0	0	1	1	1	0	1	0	0	1	0	2	1	0
13	2	1	3	1	2	0	2	3	167	0	0	0	2	0	0	2	0	0	0	2	1	0	0	0	0	0	2	1	0	1	1
14	2	2	2	1	2	0	3	3	101	0	0	1	0	0	0	0	0	0	1	1	0	1	2	0	1	0	1	0	0	0	0
17	2	1	1	1	1	0	3	3	139	0	2	1	1	1	0	1	0	0	0	1	0	0	0	0	0	0	0	0	2	0	2
18	1	1	3	2	1	0	1	3	179	0	1	0	0	1	1	0	1	1	0	0	0	0	0	0	1	2	0	0	1	0	0
16	2	1	3	2	1	0	3	3	130	0	0	0	0	1	2	0	0	1	0	0	0	0	0	1	0	0	1	1	2	2	1
16	2	1	2	1	1	1	2	3	169	0	0	1	1	2	0	2	1	0	0	0	0	1	1	0	0	0	0	0	1	0	1
17	1	2	3	1	1	1	2	3	94	0	0	2	0	0	0	0	2	0	0	0	0	0	2	0	0	1	0	0	1	1	2
18	2	2	2	1	1	0	3	3	157	0	0	0	1	1	2	2	0	0	1	1	1	0	0	0	1	0	1	0	0	0	1
16	2	2	1	2	1	1	3	4	212	1	1	0	2	2	2	3	0	0	3	2	0	0	3	1	3	3	1	0	3	2	3
16	2	2	1	2	1	1	1	4	203	1	2	0	1	1	2	0	0	1	1	2	0	1	0	1	0	2	0	2	1	2	3
18	2	2	1	1	1	1	4	4	192	1	3	1	1	0	0	1	2	0	2	2	3	2	1	3	1	0	2	0	0	1	1
17	2	2	1	1	2	1	3	4	349	1	1	0	2	1	1	0	3	3	3	2	1	3	1	3	1	0	3	1	2	3	0
15	2	1	2	1	1	1	3	4	268	1	2	2	1	1	2	1	0	2	0	2	3	3	3	3	3	1	0	2	1	3	1
14	2	1	3	1	1	1	3	4	195	1	2	0	0	1	1	1	2	1	1	1	1	0	2	3	1	2	0	1	0	1	1
16	2	2	2	1	1	0	4	4	359	1	2	3	0	1	2	3	0	1	0	1	3	0	2	3	2	0	2	0	1	2	1
14	1	1	1	2	1	0	5	4	219	1	2	0	0	1	1	0	1	0	2	1	0	0	0	2	0	1	0	0	1	0	1
17	2	2	3	2	1	0	1	4	238	1	1	1	1	1	1	1	1	1	0	0	0	2	1	0	0	0	1	0	0	0	1
14	1	1	2	2	1	1	4	4	187	1	2	1	3	2	3	3	0	1	3	1	3	2	1	2	0	1	2	3	3	2	3
16	2	1	1	2	1	0	1	4	299	1	1	3	0	3	3	3	1	2	2	2	3	1	2	3	3	2	3	3	3	1	3
17	2	1	1	2	1	0	5	4	313	1	1	0	3	1	3	1	2	3	1	1	1	0	2	1	3	0	2	1	1	1	1
17	2	2	1	2	1	0	3	4	340	1	0	2	3	0	3	3	2	3	0	3	3	1	3	1	0	1	3	2	1	3	2
15	1	1	3	1	1	1	1	4	199	1	1	1	1	0	2	2	0	2	3	0	2	1	1	0	2	2	1	1	3	0	3
18	2	1	1	1	2	1	4	4	316	1	2	1	2	3	1	3	2	2	2	2	3	3	3	3	2	0	1	2	1	3	1
17	2	1	1	1	1	1	1	4	204	1	1	1	2	1	1	0	0	0	1	0	0	2	0	1	1	0	1	0	1	0	0
18	2	2	2	1	1	1	4	4	190	1	1	3	2	3	1	1	0	1	2	2	3	2	3	3	0	3	0	1	1	3	3
17	1	1	2	1	1	0	5	4	318	1	2	1	3	1	0	1	2	0	1	1	1	2	0	0	1	2	0	1	2	1	1
14	2	2	1	1	1	1	5	4	336	1	0	1	2	3	3	0	3	0	3	2	1	3	3	0	3	1	3	1	3	3	1
16	2	2	1	1	1	1	5	4	209	1	1	2	1	0	2	1	1	3	3	2	0	3	1	2	0	0	1	2	2	2	1
17	1	1	1	1	1	1	4	4	260	1	2	3	1	2	2	3	2	1	0	1	0	1	0	0	0	0	0	0	1	1	1
14	2	2	3	1	1	1	3	4	337	1	0	2	2	2	3	1	0	2	0	1	0	2	0	0	0	3	1	2	1	3	0
14	1	1	3	1	1	1	1	4	331	1	2	2	1	2	0	2	2	2	0	0	1	0	3	2	0	3	0	0	0	3	1
15	2	1	2	1	1	1	3	4	288	1	3	1	1	1	1	3	2	2	3	3	0	3	1	1	3	1	3	2	1	2	0
17	1	1	1	1	1	1	5	4	295	1	0	3	0	0	1	2	0	2	3	1	2	0	3	0	3	3	2	0	1	1	0
16	2	2	1	1	2	1	4	4	256	1	0	2	1	0	2	0	3	0	0	0	0	0	0	0	2	0	1	0	0	1	1
16	1	2	3	1	2	1	5	4	258	1	3	0	2	0	1	3	0	1	1	2	2	1	1	3	3	2	3	1	1	0	1
17	2	2	1	1	2	0	4	4	241	1	2	3	1	1	1	3	3	2	2	1	3	1	2	1	3	0	0	1	2	1	2
15	2	2	2	1	2	0	1	4	209	1	3	3	3	3	3	3	1	0	3	2	3	2	2	3	2	2	3	3	2	3	0
16	2	1	2	1	2	0	3	4	277	1	3	2	2	2	1	1	1	2	2	2	0	0	3	1	0	2	1	1	0	0	0
15	2	2	1	1	2	0	5	4	255	1	0	2	1	1	2	1	0	0	1	0	2	1	0	0	2	1	3	1	0	0	2
18	2	2	1	1	2	1	1	4	273	1	0	1	0	3	1	0	0	1	0	1	1	3	3	2	2	3	2	2	2	3	0
17	2	1	2	1	2	1	3	4	354	1	1	3	1	2	3	2	3	2	2	1	2	2	1	1	1	2	2	0	3	2	3
17	2	1	3	1	2	1	5	4	208	1	2	0	2	1	0	1	1	1	2	1	2	1	2	1	3	0	2	2	2	1	3
17	2	1	3	1	2	1	5	4	245	1	2	2	1	0	2	3	2	0	2	3	1	2	2	3	3	1	2	1	3	2	2
18	2	2	3	1	2	1	4	4	230	1	3	3	1	2	2	3	2	3	3	3	3	3	1	3	2	2	1	2	2	2	1
15	2	2	1	1	2	1	5	4	317	1	2	3	2	3	1	2	0	2	1	2	1	1	2	1	1	2	1	0	1	3	2
18	2	1	1	1	2	1	3	4	279	1	1	0	0	1	0	2	0	1	0	0	0	3	2	2	1	1	0	2	0	1	2
14	1	2	1	1	2	0	4	4	334	1	0	1	2	0	1	3	1	0	3	2	1	1	1	2	1	3	2	1	0	0	2
18	2	2	1	1	2	1	5	4	279	1	0	3	3	3	1	1	2	1	0	2	3	2	0	1	3	1	2	3	3	3	1
15	2	1	3	1	2	1	4	4	285	1	1	1	0	3	1	0	0	0	0	0	2	1	2	2	0	3	0	0	1	2	2
16	2	1	3	1	2	1	3	4	358	1	2	1	1	1	0	0	2	2	0	0	1	0	1	2	2	1	0	0	3	1	1
14	1	1	3	2	3	1	3	4	328	1	2	3	3	0	3	3	3	1	3	1	3	2	0	1	2	0	2	3	1	1	3
17	2	2	3	2	3	1	2	4	200	1	0	1	0	1	0	3	1	0	0	1	2	1	0	0	0	0	0	0	1	1	1
13	2	2	3	1	3	0	2	4	271	1	1	0	1	3	2	1	1	2	2	3	3	1	0	3	1	3	3	0	3	0	0
17	2	2	2	1	3	0	5	4	262	1	1	1	1	3	3	2	3	2	1	2	1	0	2	1	2	1	2	2	1	2	3
15	2	2	3	2	3	0	3	4	359	1	0	3	2	1	3	2	2	1	3	3	3	2	3	3	3	2	3	1	1	2	0
15	2	2	3	1	3	1	3	4	225	1	0	0	2	1	1	0	1	0	1	1	1	1	2	0	0	0	0	1	1	0	0
15	2	2	3	1	3	1	4	4	285	1	1	3	0	3	1	0	1	2	1	3	0	0	1	1	2	1	1	1	2	1	1
16	1	2	2	1	3	1	5	4	233	1	2	0	3	2	2	3	2	1	1	0	2	3	0	3	3	3	0	1	1	3	0
16	1	1	1	1	3	0	4	4	328	1	3	0	1	0	0	3	1	1	0	1	2	1	2	2	1	2	2	3	0	0	0
12	1	2	2	1	2	1	1	4	288	0	0	0	0	0	0	0	0	0	0	0	0	0	0	0	0	0	0	0	0	0	0
13	1	2	3	1	2	0	2	4	252	0	0	0	1	1	1	0	3	2	0	1	0	0	1	0	0	1	0	1	0	0	0
13	2	1	2	1	2	0	3	4	288	0	0	0	0	0	0	0	0	0	0	0	0	0	0	0	0	0	0	0	0	0	0
12	2	1	1	1	2	1	3	4	312	0	0	1	0	0	1	0	0	1	0	0	0	1	0	1	0	1	0	1	0	0	0
12	1	2	3	1	2	0	3	4	316	0	0	0	0	0	0	0	0	0	0	0	0	0	1	0	0	0	0	0	0	0	0
13	1	1	3	1	2	1	3	4	304	0	2	1	0	0	1	0	0	0	1	1	2	0	0	2	0	0	0	1	0	1	0
12	2	2	2	1	2	0	1	4	194	0	2	0	2	1	1	0	1	0	1	0	0	0	0	1	1	0	0	0	0	0	2
15	2	2	2	1	2	1	1	4	297	0	0	1	0	0	1	0	0	0	0	0	0	0	0	0	1	2	2	0	0	0	0
15	2	2	1	1	2	1	2	4	232	0	1	1	1	0	0	0	1	0	0	0	1	1	1	1	1	0	1	0	0	0	1
15	1	2	3	1	2	0	1	4	223	0	0	0	0	0	0	0	0	0	0	0	0	0	1	0	0	0	0	0	0	0	0
14	1	1	3	1	2	1	1	4	336	0	0	0	0	0	1	0	0	0	0	0	0	0	1	0	0	2	0	1	1	2	1
14	2	2	3	1	2	0	2	4	258	0	0	0	0	0	2	1	0	0	0	1	2	0	1	2	0	0	0	1	1	0	1
18	2	2	2	1	1	1	3	4	350	0	1	0	0	0	0	0	0	1	3	0	0	1	0	1	0	1	0	0	1	1	0
17	1	2	2	2	1	0	3	4	193	0	0	0	0	2	0	0	0	0	0	1	0	0	0	0	0	0	0	0	0	0	0
16	2	2	1	2	1	1	2	4	181	0	0	0	0	0	0	0	0	0	0	0	0	1	1	1	0	0	1	1	1	0	0
16	2	2	3	2	1	1	1	4	270	0	1	0	0	1	0	0	0	3	0	1	1	0	0	0	1	0	1	0	1	1	1
18	2	1	3	2	1	0	3	4	230	0	0	1	0	0	1	0	0	0	0	0	0	1	0	0	1	0	0	0	0	0	0
17	2	2	3	1	1	1	2	4	247	0	1	0	1	0	0	1	0	0	0	1	0	0	0	2	0	0	1	0	1	2	2
16	1	2	3	1	1	0	3	4	290	0	0	0	0	0	1	0	1	1	0	0	0	0	0	0	0	0	1	0	0	0	0
17	2	2	2	1	1	1	2	4	316	0	0	2	0	0	3	0	1	0	0	0	2	1	0	0	0	0	1	2	0	0	0
16	2	2	3	1	1	1	3	4	242	0	0	0	1	1	0	0	0	0	0	0	0	0	1	0	0	0	0	0	0	0	0
18	1	1	3	1	1	0	2	4	215	0	0	0	0	0	2	1	0	1	0	2	0	0	0	0	0	1	0	2	2	0	1
14	2	1	2	1	1	0	4	5	522	1	1	2	3	3	0	3	2	3	3	1	3	0	2	2	0	3	3	0	3	3	1
16	2	1	2	1	2	0	3	5	588	1	0	3	0	0	0	2	0	2	3	1	1	2	1	1	2	1	1	3	2	1	3
16	2	2	3	1	1	1	1	5	365	1	1	2	2	1	2	1	2	1	1	3	2	1	3	1	2	0	0	3	2	2	2
18	1	1	2	1	1	1	4	5	593	1	2	0	0	0	1	1	0	1	0	1	1	0	1	2	0	0	1	2	0	2	1
16	2	2	1	1	1	0	1	5	580	1	0	0	2	1	0	0	0	1	0	1	0	1	1	1	0	0	2	0	1	0	2
17	2	1	3	2	1	1	5	5	650	1	0	2	1	0	0	0	0	2	2	2	3	0	2	3	3	0	1	1	1	3	0
16	2	1	3	2	1	0	5	5	394	1	2	0	1	2	2	1	1	1	3	0	0	3	0	1	1	0	0	0	1	2	2
17	2	1	2	1	2	1	5	5	389	1	0	0	2	1	1	3	2	2	3	1	3	1	2	3	2	2	3	0	0	2	2
18	2	2	3	1	1	1	3	5	581	1	3	2	0	0	2	1	3	2	3	3	2	1	3	3	1	3	3	3	1	1	1
15	2	2	2	1	1	1	5	5	647	1	1	3	1	0	2	0	0	2	1	2	1	2	3	2	0	3	1	2	1	1	1
14	2	1	2	1	2	1	5	5	580	1	2	3	2	1	2	2	2	1	0	2	1	3	0	1	1	0	1	0	3	3	0
17	1	2	3	1	2	1	4	5	449	1	1	1	1	1	3	1	1	2	2	1	1	2	3	3	1	2	0	2	3	3	3
18	1	1	3	1	2	1	4	5	413	1	1	3	2	3	3	0	2	0	2	3	2	2	2	0	3	1	3	3	3	3	2
13	1	1	3	1	3	0	2	5	654	1	2	1	2	0	1	2	3	3	2	2	1	0	3	3	3	0	1	0	0	2	2
14	2	2	2	1	3	1	3	5	607	1	0	1	0	0	0	1	0	0	0	1	0	0	3	1	3	1	1	2	0	0	0
16	1	1	3	1	3	1	4	5	551	1	1	0	1	1	1	2	2	0	1	1	2	1	0	2	3	1	0	1	0	1	1
13	1	1	1	1	3	1	4	5	657	1	2	1	2	0	1	3	0	0	1	1	1	0	1	0	0	1	0	2	2	1	1
13	2	2	2	1	3	1	2	5	565	1	3	3	2	1	2	0	2	0	3	3	3	1	1	2	2	3	2	3	3	0	3
16	2	1	3	1	3	1	2	5	516	1	0	1	1	0	1	0	2	1	0	2	0	1	1	0	1	1	1	1	0	1	0
13	1	2	1	1	3	0	3	5	715	1	2	0	1	1	3	1	3	1	0	2	2	0	0	2	1	1	2	1	2	2	1
14	1	1	3	1	2	1	3	5	642	0	1	0	1	1	0	0	0	0	0	0	1	0	0	0	0	2	2	1	3	0	0
15	2	1	3	1	2	0	1	5	536	0	1	0	2	0	2	1	0	0	0	0	0	0	0	1	0	0	2	0	0	3	0
13	2	2	2	1	2	0	2	5	664	0	0	0	0	0	0	0	0	0	0	0	0	0	0	0	0	0	0	1	0	0	0
15	1	1	3	1	2	1	3	5	600	0	0	0	0	0	0	0	0	0	0	0	0	0	0	0	0	0	0	0	0	0	0
12	2	1	3	1	2	0	1	5	586	0	0	1	1	1	0	0	0	1	0	1	0	0	2	2	0	0	2	0	0	0	1
14	2	1	1	1	2	1	1	5	538	0	0	0	0	0	0	0	0	0	0	1	0	0	0	0	0	0	0	0	1	0	0
15	1	2	1	1	2	0	3	5	396	0	0	0	0	0	0	0	0	0	0	0	0	0	0	0	0	0	0	0	0	0	0
13	1	2	2	1	2	0	1	5	644	0	0	0	0	0	0	0	0	0	0	0	0	0	0	0	0	0	0	0	0	0	0
13	2	1	3	1	2	1	3	5	623	0	0	0	0	0	1	0	0	1	1	1	2	0	1	1	1	0	1	0	0	0	1
14	2	1	3	1	2	1	1	5	382	0	0	0	0	0	0	0	0	0	0	0	0	0	0	0	0	0	0	0	0	0	0
14	1	2	3	1	2	1	1	5	611	0	1	1	0	0	1	0	0	1	0	3	1	1	0	0	0	0	0	0	0	0	0
15	1	2	3	1	2	0	3	5	580	0	1	2	1	2	1	0	0	0	1	0	0	0	1	0	0	0	0	0	0	0	1
14	1	2	3	1	2	1	2	5	441	0	0	0	0	1	0	1	0	1	0	0	1	0	0	0	0	1	1	0	0	2	1
17	2	1	3	1	1	1	2	5	451	0	0	2	0	0	1	1	1	0	0	0	2	2	1	1	0	1	0	0	0	0	0
17	1	2	1	2	1	1	3	5	651	0	1	1	1	0	2	0	0	0	0	0	0	0	0	0	0	0	0	0	2	1	0
16	2	2	2	1	1	0	3	5	458	0	0	1	0	0	2	0	1	0	0	0	0	2	2	1	0	0	1	0	0	1	1
17	2	1	3	1	1	1	1	5	570	0	0	0	0	0	0	2	1	0	0	1	0	0	1	1	0	1	1	0	0	0	0
16	1	1	1	1	1	1	3	5	507	0	0	1	1	0	0	0	0	2	0	1	0	0	2	0	1	0	0	2	0	2	0
									147.689
									152.111
